# Supplementary material for: Encephalartos villosus Lem. Displays a Strong In Vivo and In Vitro Antifungal Potential against Candida glabrata Clinical Isolates
Source: J Fungi (Basel). 2022 May 18;8(5):521. doi: 10.3390/jof8050521 (PMC9146621; doi:10.3390/jof8050521)
Supplement: Supplementary file 1 [file jof-08-00521-s001.zip]

Archive with 1 entries (1 files):
- jof-1713708-supplementary.pdf
